# Supplementary material for: Analysis of post-market adverse events of istradefylline: a real-world study base on FAERS database
Source: Sci Rep. 2024 Apr 1;14:7659. doi: 10.1038/s41598-024-58460-6 (PMC10985110; doi:10.1038/s41598-024-58460-6)
Supplement: Supplementary file 1 — Supplementary Table S1. [file 41598_2024_58460_MOESM1_ESM.xlsx]

## Sheet: SOC
SOC	a	b	c	d	N	ROR	ROR（95％CI）	PRR	PRR（95％CI）	MHRA法-常见的Chiq	IC值	IC值（95％CI）	信号判断标准2	EBGM	EBGM（95％CI）
General disorders and administration site conditions	2147	5501	2560873	14743647	17312168	2.24702	2.25(2.14-2.36)	1.89695	1.90(1.83-1.97)	1067.9	0.922319	0.92(0.85-0.99)	信号弱	1.8962	1.90(1.80-1.99)
Nervous system disorders	1567	6081	1006991	16297529	17312168	4.17052	4.17(3.95-4.41)	3.52091	3.52(3.37-3.68)	2998.62	1.81184	1.81(1.73-1.89)	信号中	3.51699	3.52(3.33-3.72)
Psychiatric disorders	1182	6466	784760	16519760	17312168	3.84812	3.85(3.62-4.09)	3.40794	3.41(3.23-3.59)	2103.5	1.76425	1.76(1.67-1.85)	信号中	3.40432	3.40(3.20-3.62)
Injury, poisoning and procedural complications	710	6938	1377073	15927447	17312168	1.18362	1.18(1.10-1.28)	1.16658	1.17(1.09-1.25)	18.3385	0.221647	0.22(0.11-0.33)	信号弱	1.16649	1.17(1.08-1.26)
Gastrointestinal disorders	637	7011	1077438	16227082	17312168	1.36838	1.37(1.26-1.48)	1.3377	1.34(1.24-1.44)	57.8776	0.418587	0.42(0.30-0.54)	信号弱	1.3375	1.34(1.23-1.45)
Surgical and medical procedures	267	7381	154016	17150504	17312168	4.02816	4.03(3.56-4.55)	3.92245	3.92(3.49-4.41)	585.576	1.95408	1.95(1.77-2.13)	信号中	3.91739	3.92(3.47-4.43)
Musculoskeletal and connective tissue disorders	255	7393	586402	16718118	17312168	0.983357	0.98(0.87-1.11)	0.983912	0.98(0.87-1.11)	0.0693988	-0.0234874	-0.02(-0.21-0.16)	无信号	0.983919	0.98(0.87-1.11)
Skin and subcutaneous tissue disorders	150	7498	654975	16649545	17312168	0.508538	0.51(0.43-0.60)	0.518177	0.52(0.44-0.61)	69.83	-0.943756	-0.94(-1.18--0.71)	无信号	0.518287	0.52(0.44-0.61)
Infections and infestations	134	7514	593662	16710858	17312168	0.501988	0.50(0.42-0.60)	0.510713	0.51(0.43-0.60)	65.03	-0.964055	-0.96(-1.21--0.71)	无信号	0.510824	0.51(0.43-0.61)
Investigations	110	7538	480765	16823755	17312168	0.510654	0.51(0.42-0.62)	0.517692	0.52(0.43-0.62)	50.8282	-0.943436	-0.94(-1.22--0.67)	无信号	0.517802	0.52(0.43-0.63)
Respiratory, thoracic and mediastinal disorders	89	7559	507714	16796806	17312168	0.389523	0.39(0.32-0.48)	0.396627	0.40(0.32-0.49)	84.1457	-1.32425	-1.32(-1.63--1.02)	无信号	0.396733	0.40(0.32-0.49)
Vascular disorders	79	7569	226579	17077941	17312168	0.786691	0.79(0.63-0.98)	0.788895	0.79(0.63-0.98)	4.52041	-0.338343	-0.34(-0.66--0.01)	无信号	0.788968	0.79(0.63-0.98)
Metabolism and nutrition disorders	65	7583	193638	17110882	17312168	0.75745	0.76(0.59-0.97)	0.759512	0.76(0.60-0.97)	5.00389	-0.391632	-0.39(-0.75--0.03)	无信号	0.759592	0.76(0.60-0.97)
Eye disorders	61	7587	120980	17183540	17312168	1.14198	1.14(0.89-1.47)	1.14085	1.14(0.89-1.46)	1.06766	0.186549	0.19(-0.18-0.55)	信号弱	1.14078	1.14(0.89-1.47)
Cardiac disorders	50	7598	212025	17092495	17312168	0.530505	0.53(0.40-0.70)	0.533574	0.53(0.40-0.70)	20.6344	-0.892884	-0.89(-1.30--0.49)	无信号	0.533684	0.53(0.40-0.70)
Renal and urinary disorders	46	7602	155120	17149400	17312168	0.668977	0.67(0.50-0.89)	0.670968	0.67(0.50-0.90)	7.48711	-0.565537	-0.57(-0.99--0.14)	无信号	0.671065	0.67(0.50-0.90)
Neoplasms benign, malignant and unspecified (incl cysts and polyps)	23	7625	203856	17100664	17312168	0.253033	0.25(0.17-0.38)	0.25528	0.26(0.17-0.38)	50.5585	-1.9241	-1.92(-2.51--1.33)	无信号	0.255364	0.26(0.17-0.38)
Ear and labyrinth disorders	22	7626	45108	17259412	17312168	1.10382	1.10(0.73-1.68)	1.10352	1.10(0.73-1.68)	0.214104	0.135363	0.14(-0.47-0.74)	信号弱	1.10347	1.10(0.73-1.68)
Social circumstances	20	7628	49615	17254905	17312168	0.911841	0.91(0.59-1.41)	0.912071	0.91(0.59-1.41)	0.169956	-0.126883	-0.13(-0.76-0.50)	无信号	0.912106	0.91(0.59-1.41)
Immune system disorders	14	7634	109661	17194859	17312168	0.287556	0.29(0.17-0.49)	0.28886	0.29(0.17-0.49)	24.6635	-1.72124	-1.72(-2.47--0.98)	无信号	0.288951	0.29(0.17-0.49)
Blood and lymphatic system disorders	6	7642	48113	17256407	17312168	0.2816	0.28(0.13-0.63)	0.282163	0.28(0.13-0.63)	10.9864	-1.66908	-1.67(-2.76--0.58)	无信号	0.282253	0.28(0.13-0.63)
Reproductive system and breast disorders	5	7643	8788	17295732	17312168	1.28752	1.29(0.54-3.10)	1.28734	1.29(0.54-3.09)	0.320649	0.296476	0.30(-0.88-1.48)	信号弱	1.28717	1.29(0.54-3.09)
Product issues	4	7644	12284	17292236	17312168	0.736632	0.74(0.28-1.96)	0.73677	0.74(0.28-1.96)	0.376328	-0.362806	-0.36(-1.65-0.93)	无信号	0.736856	0.74(0.28-1.96)
Hepatobiliary disorders	3	7645	22678	17281842	17312168	0.29904	0.30(0.10-0.93)	0.299315	0.30(0.10-0.93)	4.92664	-1.46225	-1.46(-2.91--0.02)	无信号	0.299407	0.30(0.10-0.93)
Endocrine disorders	2	7646	1432	17303088	17312168	3.16065	3.16(0.79-12.65)	3.16008	3.16(0.79-12.65)	2.94919	0.876534	0.88(-0.79-2.54)	信号弱	3.15707	3.16(0.79-12.64)
