# Supplementary material for: Analysis of post-market adverse events of istradefylline: a real-world study base on FAERS database
Source: Sci Rep. 2024 Apr 1;14:7659. doi: 10.1038/s41598-024-58460-6 (PMC10985110; doi:10.1038/s41598-024-58460-6)
Supplement: Supplementary file 2 — Supplementary Table S2. [file 41598_2024_58460_MOESM2_ESM.xlsx]

## Sheet: PT
SOC	PT	a	b	c	d	N	ROR	ROR（95％CI）	PRR	PRR（95％CI）	Chiq	IC	IC（95％CI）	EBGM	EBGM（95％CI）
Nervous system disorders	Parkinsonism hyperpyrexia syndrome	3	7645	38	17304482	17312168	178.698	178.70(55.15-579.02)	178.628	178.63(55.15-578.55)	340.233	1.97347	1.97(0.46-3.48)	165.631	165.63(51.12-536.68)
Surgical and medical procedures	Emergency care	68	7580	1105	17303415	17312168	140.478	140.48(109.85-179.64)	139.238	139.24(109.11-177.69)	8662.45	5.50568	5.51(5.15-5.86)	131.224	131.22(102.62-167.81)
Psychiatric disorders	Compulsions	5	7643	87	17304433	17312168	130.12	130.12(52.82-320.57)	130.036	130.04(52.81-320.19)	489.502	2.52687	2.53(1.31-3.74)	123.023	123.02(49.93-303.09)
Surgical and medical procedures	Deep brain stimulation	10	7638	198	17304322	17312168	114.422	114.42(60.60-216.06)	114.274	114.27(60.57-215.61)	963.701	3.33201	3.33(2.44-4.23)	108.828	108.83(57.63-205.50)
Nervous system disorders	Freezing phenomenon	60	7588	1403	17303117	17312168	97.5193	97.52(75.24-126.40)	96.7621	96.76(74.80-125.17)	5362.1	5.21104	5.21(4.83-5.59)	92.8347	92.83(71.63-120.32)
Nervous system disorders	Dyskinesia	316	7332	9351	17295169	17312168	79.7134	79.71(71.10-89.38)	76.4611	76.46(68.51-85.34)	22704.3	5.9101	5.91(5.74-6.08)	73.9944	73.99(65.99-82.96)
Psychiatric disorders	Sleep talking	9	7639	296	17304224	17312168	68.8758	68.88(35.47-133.74)	68.7959	68.80(35.46-133.48)	519.592	3.13898	3.14(2.21-4.07)	66.7954	66.80(34.40-129.70)
Nervous system disorders	On and off phenomenon	47	7601	1891	17302629	17312168	56.578	56.58(42.32-75.63)	56.2365	56.24(42.14-75.05)	2434.75	4.69222	4.69(4.27-5.12)	54.8969	54.90(41.07-73.39)
Psychiatric disorders	Impulse-control disorder	11	7637	447	17304073	17312168	55.7585	55.76(30.64-101.46)	55.6797	55.68(30.63-101.23)	524.348	3.31857	3.32(2.47-4.16)	54.3664	54.37(29.88-98.92)
Psychiatric disorders	Libido increased	8	7640	376	17304144	17312168	48.1902	48.19(23.91-97.11)	48.1409	48.14(23.91-96.94)	316.902	2.94329	2.94(1.97-3.92)	47.1588	47.16(23.40-95.03)
General disorders and administration site conditions	General symptom	17	7631	823	17303697	17312168	46.8389	46.84(28.96-75.75)	46.737	46.74(28.93-75.51)	701.37	3.71409	3.71(3.03-4.40)	45.8114	45.81(28.33-74.09)
Psychiatric disorders	Fear of falling	4	7644	208	17304312	17312168	43.5342	43.53(16.18-117.12)	43.5119	43.51(16.18-117.00)	123.949	2.19217	2.19(0.89-3.50)	42.7098	42.71(15.88-114.90)
Psychiatric disorders	Hallucination	313	7335	18530	17285990	17312168	39.8073	39.81(35.52-44.62)	38.2191	38.22(34.26-42.64)	11131.9	5.07339	5.07(4.91-5.24)	37.6009	37.60(33.55-42.14)
General disorders and administration site conditions	Therapy non-responder	250	7398	16501	17288019	17312168	35.4047	35.40(31.18-40.20)	34.28	34.28(30.32-38.76)	7931.67	4.9009	4.90(4.71-5.09)	33.7834	33.78(29.76-38.36)
Nervous system disorders	Parkinson's disease	92	7556	6186	17298334	17312168	34.0479	34.05(27.68-41.88)	33.6504	33.65(27.42-41.29)	2840.79	4.62297	4.62(4.32-4.93)	33.1719	33.17(26.97-40.80)
Psychiatric disorders	Abnormal sleep-related event	3	7645	215	17304305	17312168	31.5834	31.58(10.10-98.72)	31.5714	31.57(10.10-98.64)	60.0209	1.86675	1.87(0.41-3.32)	31.1507	31.15(9.97-97.37)
Injury, poisoning and procedural complications	Product dispensing issue	11	7637	939	17303581	17312168	26.5424	26.54(14.64-48.11)	26.5057	26.51(14.63-48.01)	242.239	3.07889	3.08(2.24-3.92)	26.2103	26.21(14.46-47.51)
General disorders and administration site conditions	Inhibitory drug interaction	4	7644	354	17304166	17312168	25.5792	25.58(9.54-68.55)	25.5663	25.57(9.54-68.48)	70.6471	2.10953	2.11(0.81-3.41)	25.2918	25.29(9.44-67.78)
General disorders and administration site conditions	Energy increased	15	7633	1444	17303076	17312168	23.5479	23.55(14.15-39.18)	23.5037	23.50(14.14-39.07)	298.002	3.28185	3.28(2.56-4.01)	23.2723	23.27(13.99-38.72)
Psychiatric disorders	Impulsive behaviour	7	7641	677	17303843	17312168	23.4154	23.42(11.12-49.32)	23.3949	23.39(11.11-49.25)	127.185	2.61855	2.62(1.59-3.65)	23.1657	23.17(11.00-48.80)
Nervous system disorders	Head titubation	3	7645	308	17304212	17312168	22.0468	22.05(7.07-68.75)	22.0385	22.04(7.07-68.69)	40.6468	1.81369	1.81(0.36-3.27)	21.8356	21.84(7.00-68.09)
Metabolism and nutrition disorders	Food refusal	3	7645	311	17304209	17312168	21.8341	21.83(7.00-68.08)	21.8259	21.83(7.00-68.03)	40.2133	1.81201	1.81(0.36-3.26)	21.6269	21.63(6.94-67.44)
Psychiatric disorders	Obsessive thoughts	3	7645	353	17304167	17312168	19.2362	19.24(6.17-59.94)	19.2291	19.23(6.17-59.90)	34.9139	1.7887	1.79(0.34-3.24)	19.0755	19.08(6.12-59.44)
Psychiatric disorders	Hallucination, visual	39	7609	5567	17298953	17312168	15.9271	15.93(11.61-21.84)	15.8509	15.85(11.58-21.70)	524.389	3.52395	3.52(3.06-3.98)	15.7476	15.75(11.48-21.59)
Injury, poisoning and procedural complications	Product dispensing error	75	7573	10824	17293696	17312168	15.8232	15.82(12.59-19.88)	15.6778	15.68(12.51-19.65)	1009.63	3.70792	3.71(3.37-4.04)	15.5768	15.58(12.40-19.57)
Psychiatric disorders	Somnambulism	8	7640	1161	17303359	17312168	15.6061	15.61(7.78-31.29)	15.5908	15.59(7.78-31.24)	94.4855	2.56876	2.57(1.60-3.53)	15.491	15.49(7.73-31.06)
Nervous system disorders	Bradykinesia	13	7635	2132	17302388	17312168	13.8183	13.82(8.01-23.85)	13.7965	13.80(8.00-23.79)	140.918	2.84524	2.85(2.07-3.62)	13.7189	13.72(7.95-23.68)
Psychiatric disorders	Obsessive-compulsive disorder	10	7638	1675	17302845	17312168	13.5246	13.52(7.26-25.19)	13.5082	13.51(7.26-25.14)	103.041	2.65627	2.66(1.78-3.53)	13.4339	13.43(7.21-25.02)
Psychiatric disorders	Gambling disorder	3	7645	557	17303963	17312168	12.1909	12.19(3.92-37.92)	12.1865	12.19(3.92-37.89)	20.5207	1.68054	1.68(0.23-3.13)	12.1265	12.13(3.90-37.72)
General disorders and administration site conditions	Adverse reaction	18	7630	3346	17301174	17312168	12.1983	12.20(7.67-19.40)	12.1719	12.17(7.66-19.33)	172.67	2.93367	2.93(2.27-3.60)	12.1121	12.11(7.62-19.26)
Psychiatric disorders	Paranoia	18	7630	3350	17301170	17312168	12.1837	12.18(7.66-19.37)	12.1574	12.16(7.65-19.31)	172.427	2.93264	2.93(2.27-3.60)	12.0977	12.10(7.61-19.24)
General disorders and administration site conditions	Therapy partial responder	28	7620	5236	17299284	17312168	12.1404	12.14(8.37-17.61)	12.0996	12.10(8.35-17.53)	272.731	3.1241	3.12(2.59-3.66)	12.0405	12.04(8.30-17.47)
Surgical and medical procedures	Hospice care	22	7626	4263	17300257	17312168	11.7075	11.71(7.70-17.81)	11.6767	11.68(7.68-17.74)	203.224	2.99066	2.99(2.39-3.59)	11.6219	11.62(7.64-17.68)
Psychiatric disorders	Logorrhoea	3	7645	595	17303925	17312168	11.4123	11.41(3.67-35.49)	11.4082	11.41(3.67-35.47)	18.9314	1.66126	1.66(0.21-3.11)	11.356	11.36(3.65-35.32)
Psychiatric disorders	Abnormal dreams	18	7630	3947	17300573	17312168	10.3405	10.34(6.50-16.44)	10.3185	10.32(6.50-16.39)	141.685	2.7873	2.79(2.12-3.45)	10.2762	10.28(6.46-16.34)
Psychiatric disorders	Nightmare	30	7618	6807	17297713	17312168	10.0072	10.01(6.99-14.33)	9.97188	9.97(6.97-14.26)	232.34	2.94656	2.95(2.43-3.47)	9.93252	9.93(6.93-14.23)
Nervous system disorders	Tremor	161	7487	37996	17266524	17312168	9.77204	9.77(8.36-11.43)	9.58737	9.59(8.23-11.17)	1227.3	3.18125	3.18(2.95-3.41)	9.55114	9.55(8.17-11.17)
Psychiatric disorders	Delusion	15	7633	3658	17300862	17312168	9.29437	9.29(5.59-15.44)	9.2781	9.28(5.59-15.40)	102.264	2.60863	2.61(1.88-3.33)	9.2443	9.24(5.56-15.36)
Nervous system disorders	Balance disorder	86	7562	21411	17283109	17312168	9.18008	9.18(7.42-11.36)	9.0881	9.09(7.36-11.22)	609.287	3.05084	3.05(2.74-3.36)	9.05574	9.06(7.32-11.21)
Renal and urinary disorders	Incontinence	10	7638	2547	17301973	17312168	8.89379	8.89(4.78-16.56)	8.88347	8.88(4.78-16.52)	62.0613	2.36845	2.37(1.50-3.24)	8.85264	8.85(4.76-16.48)
Surgical and medical procedures	Rehabilitation therapy	5	7643	1278	17303242	17312168	8.85733	8.86(3.68-21.32)	8.85219	8.85(3.68-21.30)	27.3083	1.93667	1.94(0.76-3.12)	8.82159	8.82(3.66-21.24)
Gastrointestinal disorders	Constipation	209	7439	57666	17246854	17312168	8.40276	8.40(7.32-9.64)	8.20046	8.20(7.17-9.38)	1313.83	2.98245	2.98(2.78-3.18)	8.17446	8.17(7.12-9.38)
Musculoskeletal and connective tissue disorders	Muscle rigidity	11	7637	3100	17301420	17312168	8.03878	8.04(4.45-14.54)	8.02865	8.03(4.44-14.51)	60.6319	2.33705	2.34(1.50-3.17)	8.0038	8.00(4.43-14.47)
Nervous system disorders	Movement disorder	27	7621	7611	17296909	17312168	8.05153	8.05(5.51-11.76)	8.02664	8.03(5.50-11.70)	158.635	2.67803	2.68(2.13-3.23)	8.0018	8.00(5.48-11.68)
Psychiatric disorders	Sleep terror	3	7645	939	17303581	17312168	7.23126	7.23(2.33-22.47)	7.22882	7.23(2.33-22.45)	10.44	1.49752	1.50(0.05-2.94)	7.20898	7.21(2.32-22.40)
Psychiatric disorders	Communication disorder	3	7645	953	17303567	17312168	7.12503	7.13(2.29-22.14)	7.12262	7.12(2.29-22.12)	10.2262	1.49124	1.49(0.05-2.94)	7.10341	7.10(2.29-22.07)
General disorders and administration site conditions	Adverse drug reaction	85	7563	27529	17276991	17312168	7.05346	7.05(5.69-8.74)	6.98619	6.99(5.65-8.63)	429.386	2.70368	2.70(2.39-3.02)	6.96776	6.97(5.62-8.63)
Psychiatric disorders	Dysphemia	3	7645	1009	17303511	17312168	6.72956	6.73(2.17-20.91)	6.72732	6.73(2.17-20.89)	9.43166	1.46637	1.47(0.02-2.91)	6.71034	6.71(2.16-20.85)
Musculoskeletal and connective tissue disorders	Muscle tightness	11	7637	3710	17300810	17312168	6.7168	6.72(3.71-12.14)	6.70858	6.71(3.71-12.12)	47.7443	2.18198	2.18(1.35-3.02)	6.6917	6.69(3.70-12.10)
Nervous system disorders	Drooling	5	7643	1711	17302809	17312168	6.61565	6.62(2.75-15.92)	6.61198	6.61(2.75-15.90)	18.4804	1.77052	1.77(0.59-2.95)	6.59563	6.60(2.74-15.87)
General disorders and administration site conditions	Adverse event	57	7591	20465	17284055	17312168	6.34176	6.34(4.89-8.23)	6.30195	6.30(4.86-8.17)	248.582	2.52633	2.53(2.15-2.91)	6.28722	6.29(4.84-8.16)
Nervous system disorders	Dystonia	9	7639	3250	17301270	17312168	6.27192	6.27(3.26-12.07)	6.26572	6.27(3.26-12.05)	34.6446	2.03483	2.03(1.12-2.95)	6.25118	6.25(3.25-12.03)
Psychiatric disorders	Insomnia	164	7484	60972	17243548	17312168	6.19735	6.20(5.31-7.24)	6.0859	6.09(5.23-7.08)	692.546	2.55835	2.56(2.33-2.79)	6.07226	6.07(5.20-7.09)
General disorders and administration site conditions	Condition aggravated	249	7399	100720	17203800	17312168	5.74824	5.75(5.07-6.52)	5.59365	5.59(4.95-6.32)	937.909	2.45446	2.45(2.27-2.64)	5.58232	5.58(4.92-6.33)
Psychiatric disorders	Sleep disorder	47	7601	20109	17284411	17312168	5.31485	5.31(3.99-7.08)	5.28834	5.29(3.98-7.03)	158.991	2.27667	2.28(1.86-2.69)	5.27834	5.28(3.96-7.03)
Nervous system disorders	Dizziness	274	7374	119932	17184588	17312168	5.32416	5.32(4.72-6.01)	5.16925	5.17(4.60-5.81)	921.521	2.34544	2.35(2.17-2.52)	5.15974	5.16(4.57-5.82)
General disorders and administration site conditions	Therapeutic product effect variable	5	7643	2241	17302279	17312168	5.05089	5.05(2.10-12.15)	5.04824	5.05(2.10-12.14)	12.4082	1.59017	1.59(0.41-2.77)	5.03923	5.04(2.09-12.12)
Psychiatric disorders	Agitation	32	7616	14370	17290150	17312168	5.05551	5.06(3.57-7.16)	5.03854	5.04(3.56-7.12)	99.4449	2.16397	2.16(1.66-2.67)	5.02957	5.03(3.55-7.12)
Psychiatric disorders	Anger	15	7633	6899	17297621	17312168	4.92716	4.93(2.97-8.18)	4.91945	4.92(2.97-8.16)	42.9256	1.98021	1.98(1.26-2.70)	4.91095	4.91(2.96-8.15)
Eye disorders	Diplopia	12	7636	5580	17298940	17312168	4.87193	4.87(2.76-8.59)	4.86585	4.87(2.76-8.57)	33.0299	1.90503	1.91(1.10-2.71)	4.85755	4.86(2.76-8.56)
Nervous system disorders	Speech disorder	27	7621	12646	17291874	17312168	4.84441	4.84(3.32-7.07)	4.83084	4.83(3.31-7.04)	78.1244	2.08495	2.08(1.54-2.63)	4.82267	4.82(3.30-7.04)
Psychiatric disorders	Disorientation	17	7631	8012	17296508	17312168	4.80933	4.81(2.99-7.74)	4.80087	4.80(2.98-7.72)	47.3454	1.98473	1.98(1.30-2.67)	4.79282	4.79(2.98-7.72)
General disorders and administration site conditions	Gait disturbance	103	7545	49306	17255214	17312168	4.77748	4.78(3.93-5.80)	4.7266	4.73(3.90-5.73)	299.146	2.18754	2.19(1.90-2.47)	4.71883	4.72(3.88-5.73)
General disorders and administration site conditions	Feeling jittery	7	7641	3583	17300937	17312168	4.42355	4.42(2.11-9.29)	4.42041	4.42(2.11-9.28)	15.2359	1.62894	1.63(0.61-2.65)	4.41374	4.41(2.10-9.27)
Psychiatric disorders	Hallucination, auditory	7	7641	3624	17300896	17312168	4.37349	4.37(2.08-9.18)	4.3704	4.37(2.08-9.17)	14.9531	1.61887	1.62(0.60-2.64)	4.36391	4.36(2.08-9.16)
Psychiatric disorders	Confusional state	73	7575	37862	17266658	17312168	4.39486	4.39(3.49-5.54)	4.36246	4.36(3.47-5.48)	185.894	2.0588	2.06(1.72-2.40)	4.35598	4.36(3.46-5.49)
Psychiatric disorders	Mood altered	11	7637	5813	17298707	17312168	4.28631	4.29(2.37-7.75)	4.28158	4.28(2.37-7.73)	24.4429	1.74757	1.75(0.91-2.58)	4.27538	4.28(2.37-7.73)
Surgical and medical procedures	Hospitalisation	88	7560	47497	17257023	17312168	4.22922	4.23(3.43-5.22)	4.19207	4.19(3.41-5.16)	210.902	2.01468	2.01(1.71-2.32)	4.18616	4.19(3.39-5.17)
Psychiatric disorders	Aggression	17	7631	9214	17295306	17312168	4.18165	4.18(2.60-6.73)	4.17458	4.17(2.60-6.71)	37.8759	1.82539	1.83(1.14-2.51)	4.16873	4.17(2.59-6.71)
Injury, poisoning and procedural complications	Head injury	14	7634	7667	17296853	17312168	4.1373	4.14(2.45-6.99)	4.13156	4.13(2.45-6.98)	30.1297	1.77132	1.77(1.02-2.52)	4.12585	4.13(2.44-6.97)
Injury, poisoning and procedural complications	Fall	155	7493	85745	17218775	17312168	4.15403	4.15(3.54-4.87)	4.09011	4.09(3.50-4.78)	359.916	2.00172	2.00(1.77-2.24)	4.08453	4.08(3.48-4.79)
Musculoskeletal and connective tissue disorders	Muscle twitching	9	7639	4998	17299522	17312168	4.07797	4.08(2.12-7.85)	4.07435	4.07(2.12-7.83)	17.8886	1.63815	1.64(0.72-2.55)	4.06882	4.07(2.11-7.83)
Psychiatric disorders	Abnormal behaviour	10	7638	5821	17298699	17312168	3.89078	3.89(2.09-7.24)	3.887	3.89(2.09-7.23)	18.6259	1.62079	1.62(0.75-2.49)	3.88204	3.88(2.09-7.22)
Nervous system disorders	Lethargy	21	7627	12508	17292012	17312168	3.80648	3.81(2.48-5.84)	3.79877	3.80(2.48-5.82)	40.5089	1.751	1.75(1.13-2.37)	3.79408	3.79(2.47-5.82)
Gastrointestinal disorders	Dry mouth	29	7619	18406	17286114	17312168	3.57469	3.57(2.48-5.15)	3.56492	3.56(2.48-5.13)	50.9564	1.71382	1.71(1.19-2.24)	3.56089	3.56(2.47-5.13)
Injury, poisoning and procedural complications	Hip fracture	13	7635	8344	17296176	17312168	3.52948	3.53(2.05-6.08)	3.52518	3.53(2.05-6.07)	21.034	1.57691	1.58(0.80-2.35)	3.52125	3.52(2.04-6.07)
Nervous system disorders	Somnolence	74	7574	50011	17254509	17312168	3.37088	3.37(2.68-4.24)	3.34794	3.35(2.67-4.20)	119.683	1.69716	1.70(1.36-2.03)	3.34447	3.34(2.66-4.21)
Musculoskeletal and connective tissue disorders	Musculoskeletal stiffness	37	7611	27020	17277500	17312168	3.10853	3.11(2.25-4.29)	3.09833	3.10(2.25-4.27)	50.5118	1.55249	1.55(1.08-2.02)	3.09546	3.10(2.24-4.28)
Musculoskeletal and connective tissue disorders	Muscular weakness	33	7615	25749	17278771	17312168	2.90801	2.91(2.07-4.09)	2.89978	2.90(2.06-4.08)	39.2025	1.45617	1.46(0.96-1.95)	2.89735	2.90(2.06-4.08)
General disorders and administration site conditions	Death	306	7342	242947	17061573	17312168	2.92695	2.93(2.61-3.28)	2.84985	2.85(2.55-3.18)	370.323	1.50086	1.50(1.33-1.67)	2.84752	2.85(2.54-3.19)
General disorders and administration site conditions	Feeling abnormal	73	7575	62502	17242018	17312168	2.65849	2.66(2.11-3.35)	2.64266	2.64(2.10-3.32)	73.0824	1.3691	1.37(1.03-1.71)	2.64074	2.64(2.10-3.33)
Injury, poisoning and procedural complications	Product dose omission issue	196	7452	171711	17132809	17312168	2.6243	2.62(2.28-3.02)	2.58267	2.58(2.25-2.97)	190.188	1.35613	1.36(1.15-1.56)	2.58087	2.58(2.24-2.97)
